# Supplementary material for: A Composite Microfiber for Biodegradable Stretchable Electronics
Source: Micromachines (Basel). 2021 Aug 28;12(9):1036. doi: 10.3390/mi12091036 (PMC8468109; doi:10.3390/mi12091036)
Supplement: Supplementary file 1 [file micromachines-12-01036-s001.zip]

Archive with 1 entries (1 files):
- micromachines-1339229-supplementary.pdf
